# Supplementary material for: Microbial Community Succession and Its Correlation with Quality Characteristics during Gray Sufu Fermentation
Source: Foods. 2023 Jul 20;12(14):2767. doi: 10.3390/foods12142767 (PMC10379170; doi:10.3390/foods12142767)
Supplement: Supplementary file 1 [file foods-12-02767-s001.zip › Table S1.xlsx]

## Sheet: Parameters of quantitative ion 
	Parameters of quantitative ion pairs, collision energies and elution times for each biogenic amine.
	Compound	Qualitative ion pair (m/z)	Quantitative ion pair (m/z)	Collision energy (eV)	Elution time (min)
	histamine	112/68	112/95	18	2.22
		112/95		12
	phenethylamine	112/77	112/105	23	3.88
		112/105		12
	tyramine	138/77	138/121	23	2.8
		138/121		10
	putrescine	89/72	89/72	10	2.23
	cadaverine	103/69	103/86	15	2.5
		103/86		10
