# Supplementary material for: Microbial Community Succession and Its Correlation with Quality Characteristics during Gray Sufu Fermentation
Source: Foods. 2023 Jul 20;12(14):2767. doi: 10.3390/foods12142767 (PMC10379170; doi:10.3390/foods12142767)
Supplement: Supplementary file 1 [file foods-12-02767-s001.zip › Table S2.xlsx]

## Sheet: amino acid analyzer condition
	The condition of amino acid analyzer
	Time	B1	B2	B3	B4	B5	B6	Pump 1 flow	Colmn temp.	R1	R2	R3	Pump 2 flow
	(min)	%	%	%	%	%	%	(ml/min)	(℃)	%	%	%	(ml/min)		Mobile phases:	B1	PH-1
	0	100	0	0	0	0	0	0.4	57	50	50	0	0.35			B2	PH-2
	2.5	100	0	0	0	0	0									B3	PH-3
	2.6	0	100	0	0	0	0									B4	PH-4
	4.5	0	100	0	0	0	0									B5	H2O
	4.6	0	0	100	0	0	0									B6	PH-RG
	12.8	0	0	100	0	0	0									R1	Ninhydrin
	12.9	0	0	0	100	0	0									R2	Ninhydrin-Buffer
	29	0	0	0	100	0	0									R3	5%Ethanol
	29.1	0	0	0	0	0	100
	32									50	50	0
	32.1									0	0	100
	33	0	0	0	0	0	100
	33.1	0	100	0	0	0	0
	34	0	100	0	0	0	0
	34.1	100	0	0	0	0	0
	37									0	0	100
	37.1									50	50	0
	53	100	0	0	0	0	0
